# Supplementary material for: Pyrolysis of Polypropylene and Nitrile PPE Waste: Insights into Oil Composition, Kinetics, and Steam Cracker Integration
Source: Molecules. 2025 Aug 12;30(16):3351. doi: 10.3390/molecules30163351 (PMC12388647; doi:10.3390/molecules30163351)
Supplement: Supplementary file 1 [file molecules-30-03351-s001.zip]

Archive with 1 entries (1 files):
- molecules-3810588-supplementary.pdf
